# Supplementary material for: A Study of the Fruits of Catalpa bignonioides Walt.: Evaluation of the Antioxidant, Anti-Inflammatory, and Anti-Cancer Activities in Colorectal Adenocarcinoma Cells in Relation to Phytochemical Profile
Source: Antioxidants (Basel). 2025 Sep 14;14(9):1116. doi: 10.3390/antiox14091116 (PMC12466890; doi:10.3390/antiox14091116)
Supplement: Supplementary file 1 [file antioxidants-14-01116-s001.zip]

Archive with 1 entries (1 files):
- antioxidants-3696274-supplementary.pdf
